# Supplementary material for: Mapping of Repetitive Sequences in Brachyhypopomus brevirostris (Hypopomidae, Gymnotiformes) from the Brazilian Amazon
Source: Animals (Basel). 2024 Jun 7;14(12):1726. doi: 10.3390/ani14121726 (PMC11200435; doi:10.3390/ani14121726)
Supplement: Supplementary file 1 [file animals-14-01726-s001.zip]

Archive with 1 entries (1 files):
- animals-2955513-supplementary.pdf
